# Supplementary material for: Dental Students’ Perceptions of Workforce Readiness, Career Aspirations and Institutional Support Needs at the Point of Professional Transition: A Cross-Sectional Study in Romania
Source: Dent J (Basel). 2026 May 14;14(5):300. doi: 10.3390/dj14050300 (PMC13205307; doi:10.3390/dj14050300)
Supplement: Supplementary file 1 [file dentistry-14-00300-s001.zip]

Archive with 2 entries (2 files):
- Questionaaires (english) - Questionnaire The Future in Dentistry What Do You Choose English form.pdf
- Questionaaires (romanian) - Chestionar_STUDENTI - Formulare Google.pdf
